# Supplementary material for: Respiratory Microbiome of Carbapenem-Resistant Acinetobacter baumannii Ventilator-Associated Pneumonia: A Pilot Study from the Republic of Korea
Source: Pathogens. 2025 Nov 11;14(11):1141. doi: 10.3390/pathogens14111141 (PMC12655194; doi:10.3390/pathogens14111141)
Supplement: Supplementary file 1 [file pathogens-14-01141-s001.zip]

Archive with 1 entries (1 files):
- pathogens-3904205-supplementary.pdf
